# Supplementary material for: PanSNPdb: The Pan-Asian SNP Genotyping Database
Source: PLoS One. 2011 Jun 23;6(6):e21451. doi: 10.1371/journal.pone.0021451 (PMC3121791; doi:10.1371/journal.pone.0021451)
Supplement: Table S1 — Total number of SNPs and CNVs (map on RefSeq Genome Build 36.3). (XLS) [file pone.0021451.s003.xls]

## Sheet: Sheet1
Total number of SNPs and CNVs (map on RefSeq Genome Build 36.3)
Chr	SNP informations					CNV informations
	PASNP	dbSNP build129	dbSNP (Validated)	HapMap Release27	JSNP Release 35	PASNP's CNV (CNAT)	PASNP's CNV (CNAG)	DGV's CNVs	DGV's Indel
1	4407	1196236	527010	325605	18378	2127	1946	1628	1128
2	5097	1162283	514181	337279	14856	1950	1975	1505	1181
3	3702	948002	424214	267766	11128	1328	1494	1233	875
4	4022	970158	419894	256125	7762	996	1404	1514	1363
5	3932	851648	396031	257734	10052	1093	1552	1082	1070
6	3894	962128	439588	282018	14336	980	1454	1177	1077
7	3414	797010	354397	224084	14140	1458	1393	1333	1050
8	3295	730932	329129	224658	5330	903	1405	1264	1021
9	2347	674555	295272	190679	6559	946	961	1057	688
10	2830	715542	340071	218726	7072	944	1221	969	830
11	2765	707806	337235	212772	7721	982	1284	983	696
12	2542	672336	315380	204090	8734	1062	1136	967	756
13	2450	500740	249419	162932	3432	597	925	545	606
14	1989	450691	200511	128444	6810	675	1215	570	458
15	1529	419123	173427	111686	5076	1022	1209	812	442
16	1188	466967	193581	115204	6085	1981	942	771	467
17	914	396201	161376	95234	7006	1599	712	713	586
18	1786	400720	182770	123974	2648	520	660	479	557
19	345	322820	126795	62136	8251	1282	333	725	487
20	1055	390615	184505	124127	5638	829	554	480	463
21	974	213365	94978	54021	3982	240	409	266	244
22	317	244530	103315	59189	5634	760	298	492	279
X	1204	510889	195956	126559	3630	3311	663	542	371
Y	0	64319	4975	321	127	0	0	0	0
Total	55998	14769616	6564010	4165363	184387	27585	25145	21107	16695
Haplotype blocks calculation using 54,794 SNPs distributed on 22 autosomes.
