# Supplementary material for: PanSNPdb: The Pan-Asian SNP Genotyping Database
Source: PLoS One. 2011 Jun 23;6(6):e21451. doi: 10.1371/journal.pone.0021451 (PMC3121791; doi:10.1371/journal.pone.0021451)
Supplement: Table S2 — Information of 71 Pan-Asian and 4 HapMap populations. (XLS) [file pone.0021451.s004.xls]

## Sheet: Sheet1
Information of 71 Pan-Asian and 4 HapMap populations
The PASNPi consortium provides the genotype data of 71 Pan-Asian and 4 HapMap populations with 1928 individuals, data include ethnicity, language, language family and number of individual for each populations.
Pop name	Source	Ethnicity	Language	Language family	Sample size
CEU	HapMap	European	English	Indo-European	60
CHB	HapMap	Han	Chinese	Sino-Tibetan	45
JPT	HapMap	Japanese	Japanese	Altaic	44
YRI	HapMap	Yoruba	Yoruba	Niger-Congo	60
AX-AM	Affymetrix	Ami	Ami	Austronesian	10
AX-AT	Affymetrix	Atayal	Atayal	Austronesian	10
AX-ME	Affymetrix	Melanesians	Naasioi	Indo-Pacific (East Papuan)	5
CN-CC	China	Zhuang	Zhuang, Northern	Tai-Kedai	26
CN-GA	China	Han	Cantonese	Sino-Tibetan	30
CN-HM	China	Hmong	Hmong	Miao-Yao	26
CN-JI	China	Jiamao	Jiamao	Tai-Kedai	31
CN-JN	China	Jinuo	Jinuo	Sino-Tibetan (Loloish)	29
CN-SH	China	Han	Mandarin	Sino-Tibetan	21
CN-UG	China	Uyghur	Uyghur	Altaic	26
CN-WA	China	Wa	Wa	Austro-Asiatic	56
ID-AL	Indonesia	Alorese	Alorese	Austronesian	19
ID-DY	Indonesia	Dayak	Dayak	Austronesian	12
ID-JA	Indonesia	Javanese	Javanese	Austronesian	34
ID-JV	Indonesia	Javanese	Javanese	Austronesian	19
ID-KR	Indonesia	Batak Karo	Batak Karo	Austronesian	17
ID-LA	Indonesia	Lamaholot	Lamaholot	Austronesian	20
ID-LE	Indonesia	Lembata	Lembata	Austronesian	19
ID-ML	Indonesia	Malay	Malay	Austronesian	12
ID-MT	Indonesia	Mentawai	Mentawai	Austronesian	15
ID-RA	Indonesia	Manggarai	Manggarai	Austronesian	17
ID-SB	Indonesia	Kambera	Kambera	Austronesian	20
ID-SO	Indonesia	Manggarai	Manggarai	Austronesian	19
ID-SU	Indonesia	Sunda	Sunda	Austronesian	25
ID-TB	Indonesia	Batak Toba	Batak Toba	Austronesian	20
ID-TR	Indonesia	Toraja	Toraja	Austronesian	20
IN-DR	India	Proto-Austroloids	Telugu, Kannada	Dravidian	24
IN-EL	India	Caucasoids (may have admixture with Mongoloids)	Bengali	Indo-European	16
IN-IL	India	Caucasoids	Hindi	Indo-European	15
IN-NI	India	Mongoloid features	Pahari	Indo-European	20
IN-NL	India	Caucasoids	Hindi	Indo-European	15
IN-SP	India	Caucasoids	Hindi	Indo-European	23
IN-TB	India	Mongoloid features	Spiti	Sino-Tibetan	23
IN-WI	India	Caucasoids	Bhili	Indo-European	25
IN-WL	India	Caucasoids	Marathi	Indo-European	14
JP-ML	Japan	Japanese	Japanese	Altaic	71
JP-RK	Japan	Ryukyuan	Okinawan	Altaic	49
KR-KR	Korea	Koreans	Korean	Altaic	90
MY-BD	Malaysia	Bidayuh	Jagoi	Austronesian	50
MY-JH	Malaysia	Negrito	Jehai	Austro-Asiatic	50
MY-KN	Malaysia	Malay	Malay	Austronesian	18
MY-KS	Malaysia	Negrito	Kensiu	Austro-Asiatic	30
MY-MN	Malaysia	Malay	Malay	Austronesian	20
MY-TM	Malaysia	Proto-Malay	Temuan	Austronesian	49
PI-AE	Philippines	Ayta	Ayta	Austronesian	8
PI-AG	Philippines	Agta	Agta	Austronesian	8
PI-AT	Philippines	Ati	Ati	Austronesian	23
PI-IR	Philippines	Iraya	Iraya	Austronesian	9
PI-MA	Philippines	Minanubu	Manobo	Austronesian	18
PI-MW	Philippines	Mamanwa	Mamanwa	Austronesian	19
PI-UB	Philippines	Filipino	Ilocano	Austronesian	20
PI-UI	Philippines	Filipino	Visaya, Chabakano	Austronesian	20
PI-UN	Philippines	Filipino	Tagalog	Austronesian	19
SG-CH	Singapore	Chinese	Mandarin	Sino-Tibetan	30
SG-ID	Singapore	Indian	Tamil	Dravidian	30
SG-ML	Singapore	Malay	Malay	Austronesian	30
TH-HM	Thailand	Hmong (Miao)	Hmong	Hmong-Mien	20
TH-KA	Thailand	Karen	Karen	Sino-Tibetan	20
TH-LW	Thailand	Lawa	Lawa	Austro-Asiatic	19
TH-MA	Thailand	Mlabri	Mlabri	Austro-Asiatic	18
TH-MO	Thailand	Mon	Mon	Austro-Asiatic	19
TH-PL	Thailand	Paluang	Paluang	Austro-Asiatic	18
TH-PP	Thailand	Plang	Blang	Austro-Asiatic	18
TH-TK	Thailand	Tai Khuen	Tai Khuen	Tai-Kadai	18
TH-TL	Thailand	Tai Lue	Lue	Tai-Kadai	20
TH-TN	Thailand	H'tin	Mal	Austro-Asiatic	18
TH-TU	Thailand	Tai Yuan	Tai Yuan	Tai-Kadai	20
TH-TY	Thailand	Tai Yong	Tai Yong	Tai-Kadai	18
TH-YA	Thailand	Yao	Iu Mien	Hmong-Mien	19
TW-HA	Taiwan	Chinese	Hakka	Sino-Tibetan	48
TW-HB	Taiwan	Chinese	Minnan	Sino-Tibetan	32
